# Supplementary material for: Redox-Mediated Gold Nanoparticles with Glucose Oxidase and Egg White Proteins for Printed Biosensors and Biofuel Cells
Source: Int J Mol Sci. 2023 Feb 28;24(5):4657. doi: 10.3390/ijms24054657 (PMC10002497; doi:10.3390/ijms24054657)
Supplement: Supplementary file 1 [file ijms-24-04657-s001.zip]

Archive with 1 entries (1 files):
- ijms-2222968-supplementary.pdf
